# Supplementary material for: Processes for Implementing Community Health Worker Workforce Development Initiatives
Source: Front Public Health. 2021 Jun 24;9:659017. doi: 10.3389/fpubh.2021.659017 (PMC8264197; doi:10.3389/fpubh.2021.659017)
Supplement: Supplementary file 1 [file Table_1.XLSX]

## Sheet: All states processes & outputs 
State	p1.Leveraging investments in statewide CHW workforce development initiatives	p1o1.CHW component in Centers for Medicaid and Medicare Services State Innovation Model	p1o2.CHW component in Centers for Disease Control and Prevention 1305/1422 program	p2. Including CHWs in statewide health system change efforts	p2o1.Medicaid 1115 Waiver includes CHWs	p2o2.Delivery System Payment Reform Project (DSRIP) includes CHWs	p2o3.Medicaid State Plan Amendment (SPA) includes CHWs	p2o4. Community Health or Care Teams (CHTs or CCTs) includes CHWs	p2o5.Accountable Communities of Health (ACH) includes CHWs	p2o6. Comprehensive Primary Care Plus (CPCP) program includes CHWs	p2o7.Medicaid Managed Care Organizations (including CCOs and RCOs) or Plans include CHWs	p2o8.Patient-Centered Medical Homes (PCMHs) or Health Homes include CHWs	p2o9.Accountable Care Organizations (ACOs) include CHWs	p2.o10.Frontier Health Care Demonstration Project includes CHWs	p2o11.Integrated Delivery Network includes CHWs	p2o12.Primary Care Management Practices incude CHWs	p3.Supporting statewide CHW organization and leadership	p3o1.Has a statewide CHW organization (primarily CHWs)	p4.Establishing statewide definitions, standards, and/or policy relevant to CHWs	p4o1.Has a multi-stakeholder statewide CHW coalition or other supporting entity (e.g., state office)	p4o2.Stakeholders have adopted a statewide CHW definition	p4o3.Stakeholders have adopted statewide CHW core competencies and/or scope of practice	p5.Developing evidence and tools in support of statewide CHW initiatives	p5o1.Statewide report on CHW workforce development	p6.Identifying CHWs statewide, along with their interests in development	p6o1.Statewide CHW survey conducted	p7.Identifying employers statewide who are interested in CHWs	p7o1.Statewide survey of CHW employers	p8.Creating statewide training/technical assistance opportunities on CHWs for employers	p8o1.Statewide training program on CHWs for CHW employers available	p9.Creating statewide training and development opportunities for CHWs	p9o1.Statewide training program(s) for CHWs available	p10.Creating statewide opportunities for credentialing/ recognizing CHWs proficiency	p10o1.Statewide CHW certification process available (does not include certificate programs)	p11.Assessing statewide employer readiness/ support for CHWs	p11o1.Routine, statewide monitoring of CHW employer readiness	p12.Assessing increased/enhanced statewide CHW employment	p12o1.Routine, statewide monitoring of CHW employment	Number of processes
AL	1	0	0	0	0	0	0	0	0	0	0	0	0	0	0	0	1	0	0	0	0	0	0	0	0	0	1	0	1	0	1	0	0	0	0	0	0	0	5
AK	1	0	0	1	0	0	0	0	0	0	0	0	0	0	0	0	0	0	0	0	0	0	0	0	0	0	1	0	0	0	1	1	1	0	0	0	0	0	5
AZ	1	0	1	1	0	0	0	0	0	0	0	0	0	0	0	0	1	1	1	1	1	1	1	1	1	1	1	1	1	1	1	1	1	1	0	0	0	0	10
AR	1	0	1	1	1	0	0	0	0	0	0	0	0	0	0	0	1	1	1	1	0	0	1	1	1	1	1	1	0	0	0	0	0	0	0	0	0	0	7
CA	1	1	1	1	1	0	1	1	1	0	0	0	0	0	0	0	1	1	1	1	0	0	1	1	1	1	1	1	1	0	1	1	1	0	0	0	1	0	11
CO	1	1	1	1	0	0	0	0	0	0	1	0	0	0	0	1	1	1	1	1	0	0	0	0	0	0	0	0	1	0	1	1	1	0	0	0	0	0	7
CT	1	1	0	1	0	0	0	0	0	1	0	0	0	0	0	0	1	1	1	1	1	1	1	1	1	1	1	1	1	0	1	1	1	1	0	0	0	0	10
DE	1	1	1	1	0	0	0	0	0	0	1	0	0	0	0	0	0	0	1	1	1	1	1	1	0	0	0	0	1	0	1	0	1	0	0	0	0	0	7
DC	0	0	0	1	0	0	0	0	0	0	0	1	0	0	0	0	1	1	0	0	0	0	0	0	0	0	0	0	1	1	1	1	0	0	0	0	0	0	4
FL	1	0	1	1	0	0	0	0	0	0	1	0	0	0	0	0	1	1	1	1	1	1	1	1	1	1	1	0	1	0	1	1	1	1	0	0	1	1	11
GA	0	0	0	0	0	0	0	0	0	0	0	0	0	0	0	0	1	0	1	1	1	0	1	1	1	0	1	0	0	0	1	0	0	0	0	0	0	0	6
HI	1	1	0	1	0	0	0	1	0	0	0	1	0	0	0	0	1	0	1	0	0	0	0	0	1	0	0	0	0	0	1	0	1	0	0	0	0	0	7
ID	1	1	1	1	0	0	0	0	0	0	0	1	0	0	0	1	1	1	1	1	1	1	1	0	1	0	0	0	1	0	1	1	0	0	0	0	0	0	8
IL	1	1	0	1	0	0	0	1	0	0	1	0	0	0	0	0	1	1	1	1	1	1	1	1	0	0	0	0	0	0	1	0	1	0	0	0	0	0	7
IN	1	0	1	1	0	0	1	0	0	0	0	0	0	0	0	0	1	1	1	1	1	1	1	0	0	0	0	0	1	0	1	1	1	1	0	0	0	0	8
IA	1	1	0	0	0	0	0	0	0	0	0	0	0	0	0	0	0	0	1	1	0	0	0	0	1	0	1	0	1	0	1	1	1	0	0	0	1	0	8
KS	1	0	1	1	0	0	0	0	0	0	1	0	0	0	0	0	1	1	1	1	1	1	1	1	1	1	1	1	1	0	1	0	0	0	0	0	0	0	9
KY	1	1	1	1	0	0	0	0	1	0	1	0	0	0	0	0	1	1	1	1	1	1	1	1	1	1	0	0	1	0	1	1	1	1	0	0	0	0	9
LA	1	0	1	1	0	0	0	0	0	0	1	0	0	0	0	0	1	1	1	1	1	1	1	1	1	1	1	1	1	0	1	0	0	0	0	0	0	0	9
ME	1	1	1	1	0	0	0	1	0	0	0	1	0	0	0	0	0	0	1	1	1	1	1	1	0	0	0	0	0	0	1	1	1	0	0	0	0	0	6
MD	1	1	1	1	0	0	0	0	0	0	0	1	1	0	0	0	1	1	1	1	1	1	1	1	1	0	0	0	1	1	1	1	1	1	0	0	0	0	9
MA	1	1	1	1	1	1	0	0	0	0	0	0	1	0	0	0	1	1	1	1	1	1	1	1	1	1	1	1	1	1	1	1	1	1	1	1	1	1	12
MI	1	1	1	1	0	0	1	0	0	0	1	0	0	0	0	0	1	1	1	1	1	1	1	0	1	1	1	1	1	1	1	1	1	1	1	1	1	1	12
MN	1	1	1	1	0	0	1	0	0	0	1	1	0	0	0	0	1	1	1	1	1	1	1	1	1	1	1	0	1	1	1	1	1	0	1	0	1	0	12
MS	0	0	0	0	0	0	0	0	0	0	0	0	0	0	0	0	0	0	1	1	0	0	1	0	0	0	0	0	1	0	1	0	0	0	0	0	0	0	4
MO	1	0	1	1	0	0	0	0	0	0	0	0	0	0	0	0	1	1	1	1	1	1	1	1	1	1	1	1	1	0	1	1	1	0	0	0	0	0	10
MT	1	1	1	1	0	0	0	0	0	1	0	1	0	1	0	0	0	0	1	1	1	1	1	1	0	0	1	1	1	0	1	1	1	0	0	0	0	0	8
NE	1	0	1	1	0	0	0	0	0	0	0	0	0	0	0	0	1	1	1	1	1	1	1	1	1	1	1	1	1	0	1	1	1	0	0	0	0	0	10
NV	1	1	0	1	0	0	1	0	0	0	0	0	0	0	0	0	1	1	1	1	1	1	1	1	0	0	0	0	0	0	1	1	1	1	0	0	0	0	7
NH	1	1	0	1	1	1	0	0	0	0	0	0	0	0	1	0	1	0	1	1	0	0	0	0	1	0	1	1	0	0	1	0	0	0	0	0	0	0	7
NJ	1	0	0	1	0	0	0	0	0	0	1	0	0	0	0	0	0	0	1	1	0	0	1	1	0	0	0	0	0	0	1	1	1	0	0	0	0	0	6
NM	1	1	0	1	1	0	0	0	0	0	1	0	0	0	0	0	1	1	1	1	1	1	1	0	0	0	0	0	0	0	1	1	1	1	0	0	0	0	7
NY	1	0	1	1	1	1	1	0	0	0	0	0	0	0	0	0	1	1	1	1	1	1	1	1	1	1	1	1	1	1	1	1	0	0	0	0	1	0	10
NC	1	0	1	1	0	0	0	0	0	0	0	1	0	0	0	0	1	1	1	1	1	1	1	1	1	1	1	1	1	0	1	1	1	0	0	0	0	0	10
ND	1	0	0	1	0	0	1	0	0	0	0	0	0	0	0	0	0	0	1	1	0	0	0	0	0	0	0	0	0	0	0	0	0	0	0	0	0	0	3
OH	1	1	1	1	0	0	0	0	0	0	0	0	0	0	0	0	1	1	1	1	1	1	1	1	1	1	1	1	1	0	1	1	1	1	0	0	1	0	11
OK	1	1	1	1	0	0	0	0	0	0	1	0	0	0	0	0	1	0	1	1	0	0	1	1	1	0	1	0	1	0	1	1	1	1	0	0	0	0	10
OR	1	0	1	1	1	0	1	0	0	0	1	1	0	0	0	0	1	1	1	1	1	1	1	1	1	1	1	1	1	1	1	1	1	1	1	0	1	0	12
PA	1	1	1	1	0	0	0	0	0	0	1	0	0	0	0	0	0	0	1	1	1	1	1	1	1	1	1	1	1	1	1	1	1	1	1	0	1	0	11
PR	1	1	0	1	0	0	0	1	0	0	0	0	0	0	0	0	1	0	0	0	0	0	0	0	0	0	0	0	0	0	1	0	0	0	0	0	0	0	4
RI	1	1	1	1	1	0	0	0	0	0	1	0	1	0	0	0	1	1	1	1	1	1	1	1	1	1	1	1	1	1	1	1	1	1	1	1	1	1	12
SC	1	0	1	1	0	0	0	0	0	0	1	0	0	0	0	0	1	1	1	1	1	1	1	0	1	1	1	0	1	1	1	1	1	1	0	0	0	0	10
SD	1	0	0	1	0	0	1	0	0	0	0	0	0	0	0	0	1	0	1	1	1	1	1	1	1	0	1	0	0	0	1	1	1	0	0	0	0	0	9
TN	0	0	0	0	0	0	0	0	0	0	0	0	0	0	0	0	1	0	1	1	0	0	1	1	1	1	0	0	0	0	0	0	0	0	0	0	0	0	4
TX	1	0	1	1	1	1	0	0	0	0	1	0	0	0	0	0	1	0	1	1	1	1	1	1	1	1	1	1	1	1	1	1	1	1	1	1	1	1	12
UT	1	1	1	1	0	0	0	0	0	0	1	0	1	0	0	0	1	1	1	1	1	1	1	1	1	1	1	1	1	0	1	1	1	0	1	0	0	0	11
VT	1	1	0	1	0	0	1	1	0	0	0	0	0	0	0	0	1	0	1	1	0	0	1	1	1	0	1	0	0	0	0	0	0	0	0	0	0	0	7
VA	1	0	1	1	0	0	0	0	1	0	0	0	0	0	0	0	1	1	1	1	1	1	1	1	1	1	1	1	1	1	1	1	1	1	0	0	0	0	10
WA	1	1	1	1	1	1	0	0	1	0	1	1	0	0	0	0	1	1	1	1	1	1	1	1	1	1	1	1	1	1	1	1	1	0	1	1	0	0	11
WV	1	1	0	1	0	0	0	0	0	0	0	1	0	0	0	0	0	0	1	0	0	0	1	0	0	0	0	0	1	0	0	0	0	0	0	0	0	0	5
WI	1	0	1	1	0	0	0	0	0	0	1	0	0	0	0	0	1	1	1	1	1	1	1	1	1	1	1	0	1	1	1	1	1	0	1	0	1	1	12
WY	1	0	1	0	0	0	0	0	0	0	0	0	0	0	0	0	0	0	0	0	0	0	0	0	0	0	0	0	1	0	0	0	0	0	0	0	0	0	2

## Sheet: State Sources
Alabama	· The Wellness Coalition Website: https://www.thewellnesscoalition.org/community/
	· Center for Gulf Coast Environmental Health Research, Leadership and Strategic Initiatives: https://www.gulfcoastenvironmentalhealth.com/chw
	· Successes and Lessons Learned From Implementing Community Health Worker Programs in Community-Based and Clinical Settings: Insights From the Gulf Coast: https://journals.lww.com/jphmp/Fulltext/2017/11001/Successes_and_Lessons_Learned_From_Implementing.15.aspx
Alaska	· NASHP CHW Model: https://nashp.org/state-community-health-worker-models/
	· Alaska Primary Care Association website: www.apcaapprentice.com/community-health-worker
	· Mountain Pacific Quality Health website: https://www.mpqhf.org/corporate/mountain-pacific-quality-health-partner-alaska-community-health-worker-apprenticeship-initiative/
Arizona	· NASHP CHW Model: https://nashp.org/state-community-health-worker-models/
	· CDC 1305 and 1422 APR, Evaluation and Budget Reports
	· Arizona CHW Association website: https://ciswh.org/resources/arizona-community-health-worker-association/
	· Arizona Department of Health Services website: https://azdhs.gov/prevention/tobacco-chronic-disease/community-health-workers/index.php
	· Arizona Public Health Association website: http://www.azpha.org/wills-blog/2019/7/1/arizonas-community-health-worker-workforce
	· Arizona Prevention Research Center website: https://azprc.arizona.edu/
	· Arizona CHW Providers Survey: https://azprc.arizona.edu/sites/default/files/chw-infographic.pdf
	· CHW Workforce: Assessment of the Integration and Financing of CHWs within Arizona Medicaid Health Plans: https://nau.edu/cher/full-report-community-health-worker-workforce-assessment-of-the-integration-and-financing-of-community-health-workers-within-arizona-medicaid-health-plans/
	· Arizona Approved CHW Training Programs: https://www.azchow.org/approved-arizona-chw-training-programs/
	· Establishing voluntary certification of community health workers in Arizona: a policy case study of building a unified workforce: https://link.springer.com/article/10.1186/s12960-020-00487-7
	· Community Health Representative Workforce Assessment: https://nau.edu/wp-content/uploads/sites/160/CHR-Workforce-Assessment_Final.pdf
	· Other documents consulted: CDC CHW certification case study report (unpublished), CDC CHW SROI technical report (unpublished)
Arkansas	· NASHP CHW Model: https://nashp.org/state-community-health-worker-models/
	· CDC 1305 and 1422 APR, Evaluation and Budget Reports
	· Arkansas CHW Association website: http://www.archwa.org/
	· Arkansas Center for Health Improvement Issue Brief: https://achi.net/library/arkansas-community-health-workers/
	· Findings from the Arkansas Community Health Worker (CHW) Workforce Assessment Survey: https://static1.squarespace.com/static/517e881ce4b0f470ac9390c2/t/552ec1c3e4b070867db27a8e/1429127619405/Appendix+B+%28ARCHWA+Regional+Mtg+and+Webinar+Pres%29.pdf
California	· NASHP CHW Model: https://nashp.org/state-community-health-worker-models/
	· CDC 1305 and 1422 APR, Evaluation and Budget Reports
	· California CHW Association website: http://www.cachw.org/
	· Request for Proposals CHW and Promotores Training in California: https://www.chcf.org/rfp/request-for-proposals-community-health-worker-and-promotores-training-in-california-stakeholder-engagement/
	· Supporting the Integration of CHWs into Health Care Teams in California: https://healthforce.ucsf.edu/publications/supporting-integration-community-health-workers-health-care-teams-california
	· Recognizing and Sustaining the Value of CHWs and Promotores: https://www.chcs.org/media/CHCS-CHCF-CHWP-Brief_010920_FINAL.pdf
	· CHWs in California: Sharpening Our Focus on Strategies to Expand Engagement: http://www.chwcentral.org/community-health-workers-california-sharpening-our-focus-strategies-expand-engagement
	· Taking Innovation to Scale: CHWs, Promotores, and the Triple Aim: https://www.phi.org/uploads/application/files/dwjet18q0tvqvzg9iwizi6ts5shmektcxn9tntu7rrp5tugfk5.pdf
	· Utilization of CHWs in Emerging Care Coordination Models in California: https://blueshieldcafoundation.org/sites/default/files/covers/BSCF%20CHW%20Policy%20Brief%20Final%201.4.17[1].pdf
	· Supporting the Integration of Community Health Workers in Whole Person Care Pilots: https://healthforce.ucsf.edu/sites/healthforce.ucsf.edu/files/publication-pdf/SupportingTheIntegrationofCommunityHealthWorkers.pdf
	· Supporting the Integration of Community Health Workers into Health Care Teams in California: https://healthforce.ucsf.edu/sites/healthforce.ucsf.edu/files/publication-pdf/Supporting%20the%20Integration%20of%20Community%20Health%20Workers%20into%20Health%20Care%20Teams_2017_06_26.pdf
	a. Leveraging Community Health Workers within California’s State Innovation Model: Background, Options and Considerations: https://blueshieldcafoundation.org/publications/leveraging-community-health-workers-within-california%E2%80%99s-state-innovation-model
Colorado	· NASHP CHW Model: https://nashp.org/state-community-health-worker-models/
	· CDC 1305 and 1422 APR, Evaluation and Budget Reports
	· Center for Health Care Strategies website: https://www.chcs.org/resource/state-innovation-model-resources-for-states/
	· Patient Navigator Training Alliance website: https://patientnavigatortraining.org/details-announced-for-chwpnpds-alliance-meeting-on-july-8/
	· CHW 101 Training: https://www.publichealthpractice.org/civicrm/event/info?id=302&reset=1
	SIM Round 1 Final Evaluation Report: https://downloads.cms.gov/files/cmmi/SIM-Round1-ModelDesign-PreTest-EvaluationRpt_5_6_15.pdf
	· Effectiveness of a Community Health Worker Cardiovascular Risk Reduction Program in Public Health and Health Care Settings: https://www.ncbi.nlm.nih.gov/pmc/articles/PMC3518330/
Connecticut	· NASHP CHW Model: https://nashp.org/state-community-health-worker-models/
	· CHWs Connecticut website: https://www.chwresourcesct.org/
	· Connecticut State Department of Health website: https://portal.ct.gov/DPH/Practitioner-Licensing--Investigations/Community-Health-Worker
	· CHWs in Connecticut: http://www.healthreform.ct.gov/ohri/lib/ohri/sim/care_delivery_work_group/chws_ct_ppt.pdf
	· Connecticut State Innovation Model: A Report of the CHW Advisory Committee: http://www.healthreform.ct.gov/ohri/lib/ohri/work_groups/chw/chw_white_paper_20170706_draft.pdf
	· Report to State Legislature on CHW Certification: https://portal.ct.gov/-/media/OHS/SIM/CHW-Advisory-Committee/CHW_Legislative_Report_2018_Final_20180925.pdf
	· Sustainable Models for Financing CHW Services in Connecticut: https://www.cthealth.org/wp-content/uploads/2017/06/CHF-CHW-Report-June-2017.pdf
	· CHWs: Connecticut: http://www.healthreform.ct.gov/ohri/lib/ohri/work_groups/chw/chw_white_paper_20170706_draft.pdf
	· CT CHW Certification Requirements: https://portal.ct.gov/DPH/Practitioner-Licensing--Investigations/Community-Health-Worker/Community-Health-Worker-Licensing
	SIM Round 1 Final Evaluation Report: https://downloads.cms.gov/files/cmmi/SIM-Round1-ModelDesign-PreTest-EvaluationRpt_5_6_15.pdf
	· CT CHW Approved Training Programs: https://portal.ct.gov/DPH/Practitioner-Licensing--Investigations/Community-Health-Worker/Training-Programs
Delaware	· NASHP CHW Model: https://nashp.org/state-community-health-worker-models/
	· CDC 1305 and 1422 APR, Evaluation and Budget Reports
	· Development and Deployment of CHWs in Delaware: https://dhss.delaware.gov/dhss/dph/hsm/files/dechwreport.pdf
	· Delaware State Innovation Model Initiatives: https://dhss.delaware.gov/dhcc/sim.html
	SIM Round 1 Final Evaluation Report: https://downloads.cms.gov/files/cmmi/SIM-Round1-ModelDesign-PreTest-EvaluationRpt_5_6_15.pdf
	· States Engage Community Health Workers to Combat COVID-19 and Health Inequities: https://www.nashp.org/states-engage-community-health-workers-to-combat-covid-19-and-health-inequities/
D.C.	· NASHP CHW Model: https://nashp.org/state-community-health-worker-models/
	· CHW Professional Association of DC Facebook page: https://www.facebook.com/events/358428141164052/
	· Institute for Public Health Innovation: https://www.institutephi.org/our-work-in-action/community-health-worker-initiatives/
	· Consumer Health Foundation CHWs Discussion Paper: http://www.consumerhealthfdn.org/~conshfdn/images/uploads/files/CHW_Discussion_Paper.pdf
	· Developing a CHW Program in Washington DC: https://www.brookings.edu/research/leaders-among-us-developing-a-community-health-worker-program-in-washington-d-c/
	· Developing a CHW Program in Washington DC: https://www.brookings.edu/research/leaders-among-us-developing-a-community-health-worker-program-in-washington-d-c/
Florida	· NASHP CHW Model: https://nashp.org/state-community-health-worker-models/
	· CDC 1305 and 1422 APR, Evaluation and Budget Reports
	· Florida Department of Health, Florida CHW Coalition website: https://floridachw.org/
	· Molina Healthcare of Florida Community Connector Program: https://hsag.com/contentassets/11ff77afc77e4148bacea64829198fee/molina-healthcare-of-florida-community-connector-program.pdf
	· Florida Certification Board: Certified CHWs: https://flcertificationboard.org/certifications/certified-community-health-worker/
	· Statewide Partnership for Training Florida's Community Health Workers in Patient-Centered Research: https://www.pcori.org/research-results/2015/statewide-partnership-training-floridas-community-health-workers-patient
	· Center for Gulf Coast Environmental Health Research, Leadership and Strategic Initiatives: https:f//www.gulfcoastenvironmentalhealth.com/chw
	· Successes and Lessons Learned From Implementing Community Health Worker Programs in Community-Based and Clinical Settings: Insights From the Gulf Coast:https://journals.lww.com/jphmp/Fulltext/2017/11001/Successes_and_Lessons_Learned_From_Implementing.15.aspx
Georgia	· NASHP CHW Model: https://nashp.org/state-community-health-worker-models/
	· Georgia Department of Health CHW Initiative website: https://dph.georgia.gov/community-health-workers
	· Georgia CHW Business Case: https://www.georgiawatch.org/wp-content/uploads/2018/10/Georgia-CHW-Business-Case.pdf
	· 2019 Georgia Community Health Worker Stakeholder Forum Summary: https://dph.georgia.gov/sites/dph.georgia.gov/files/related_files/site_page/2019%20Georgia%20CHW%20Stakeholder%20Forum%20Report-FINAL.pdf
	· Integration of CHWs in Georgia: https://www.georgiawatch.org/wp-content/uploads/2018/12/CHW-Fact-Sheet_Final.pdf
Hawaii	· NASHP CHW Model: https://nashp.org/state-community-health-worker-models/
	· CHW Movement in Hawai‘i: Moving Towards a CHW Association: https://www.ncbi.nlm.nih.gov/pmc/articles/PMC6603886/
	· Legislative Definitions of CHWs: Examples from Other States to Inform Hawai‘i: https://www.ncbi.nlm.nih.gov/pmc/articles/PMC6603886/
	· Hawaii Public Health Institute website: https://www.hiphi.org/2019-chw-conference-pupukahi-i-holomua-for-and-about-community-health-workers/
	SIM Round 1 Final Evaluation Report: https://downloads.cms.gov/files/cmmi/SIM-Round1-ModelDesign-PreTest-EvaluationRpt_5_6_15.pdf
	State Innovation Model Round 2: https://innovation.cms.gov/files/reports/sim-designrd2-final.pdf
	· Hawaii residents can train to become Community Health Workers, manage COVID-19 outbreaks: https://www.kitv.com/story/42458719/hawaii-residents-can-train-to-become-community-health-workers-manage-covid19-outbreaks
Idaho	· NASHP CHW Model: https://nashp.org/state-community-health-worker-models/
	· CDC 1305 and 1422 APR, Evaluation and Budget Reports
	· Idaho Office of Health Care Policy Initiatives: https://ship.idaho.gov/WorkGroups/CommunityHealthWorkers/tabid/3054/Default.aspx
	· Idaho State University website: https://www.isu.edu/idiem/community-health-worker/2019-chw-learning-collaborative/
	SIM Round 1 Final Evaluation Report: https://downloads.cms.gov/files/cmmi/SIM-Round1-ModelDesign-PreTest-EvaluationRpt_5_6_15.pdf
	· Idaho Community Health Worker Training: https://www.isu.edu/idiem/community-health-worker/
Illinois	· NASHP CHW Model: https://nashp.org/state-community-health-worker-models/
	· Illinois CHW Association website: http://www.dph.illinois.gov/topics-services/prevention-wellness/community-health-workers
	· Report and Recommendations from the Illinois CHW Advisory Board: http://www.dph.illinois.gov/sites/default/files/publications/do-chw-report-1-19-16.pdf
	· Illinois Department of Health website: http://www.dph.illinois.gov/topics-services/prevention-wellness/community-health-workers
	· Illinois CHW Advisory Board: http://www.dph.illinois.gov/advisory-boards?page=1
	CHWs in Illinois: A value-driven Solution for Population Health: https://www.dph.illinois.gov/sites/default/files/publications/do-chw-report-1-19-16.pdf
	SIM Round 1 Final Evaluation Report: https://downloads.cms.gov/files/cmmi/SIM-Round1-ModelDesign-PreTest-EvaluationRpt_5_6_15.pdf
	State Innovation Model Round 2: https://innovation.cms.gov/files/reports/sim-designrd2-final.pdf
	· Illinois Public Health Association website: https://www.ipha.com/
Indiana	· NASHP CHW Model: https://nashp.org/state-community-health-worker-models/
	· CDC 1305 and 1422 APR, Evaluation and Budget Reports
	· Indiana CHW Association website: https://inchwa.org/
	· Indiana State Department of Health website: https://www.in.gov/isdh/24942.htm
	· ASPIN Certified CHW Training Program: https://www.aspinchw.org/
	· ICHP Bulletin & FAQS: https://inchwa.org/wp-content/uploads/2019/03/BT201826-CHW-Bulletin.pdf , https://inchwa.org/wp-content/uploads/2019/03/OMPP-Community-Health-Worker-FAQs-Updated-20180529.pdf
Iowa	· NASHP CHW Model: https://nashp.org/state-community-health-worker-models/
	· Iowa CHW Alliance/Iowa Chronic Care Consortium website: http://iowaccc.com/core-training/
	· Iowa Department of Public Health Checkup newsletter: https://idph.iowa.gov/Portals/1/userfiles/71/The%20Check%20Up-%20August%202017.pdf
Kansas	· NASHP CHW Model: https://nashp.org/state-community-health-worker-models/
	· CDC 1305 and 1422 APR, Evaluation and Budget Reports
	· Kansas CHW Coalition website: https://kschw.org/
	· Kansas CHW Advocacy presentation: http://www.kdheks.gov/olrh/download/2019.12.10_KCHWC_Advocacy_Slides.pdf
	· Kansas and Missouri CHW Partnership presentation: https://www.kcheartlandconference.com/uploads/1/0/7/0/107062959/ks-mo_chw_partnership.pdf
Kentucky	· NASHP CHW Model: https://nashp.org/state-community-health-worker-models/
	· CDC 1305 and 1422 APR, Evaluation and Budget Reports
	· Kentucky Association of CHWs website: http://kyachw.org/
	· Kentucky Cabinet for Health and Family Services website: https://chfs.ky.gov/agencies/dph/dpqi/cdpb/Pages/chwp.aspx
	· ASTHO Learning Community presentation: https://www.astho.org/Programs/Clinical-to-Community-Connections/Documents/Developing-and-Defining-the-CHW-Workforce_Slide-deck
	· CHW Certification Manual: https://chfs.ky.gov/agencies/dph/dpqi/cdpb/CHW%20Program/KY%20CHW%20Certification%20Manual.pdf
	State Innovation Model Round 2: https://innovation.cms.gov/files/reports/sim-designrd2-final.pdf
	· Kentucky Homeplace: http://ruralhealth.med.uky.edu/cerh-homeplace
Louisiana	· NASHP CHW Model: https://nashp.org/state-community-health-worker-models/
	· CDC 1305 and 1422 APR, Evaluation and Budget Reports
	· Louisiana Community Health Outreach Network: https://www.lachon.org/
	· Resolution for CHW Workforce Study Committee: http://www.legis.la.gov/legis/ViewDocument.aspx?d=1141816
	· Center for Gulf Coast Environmental Health Research, Leadership and Strategic Initiatives: https://www.gulfcoastenvironmentalhealth.com/chw
	· Successes and Lessons Learned From Implementing Community Health Worker Programs in Community-Based and Clinical Settings: Insights From the Gulf Coast: https://journals.lww.com/jphmp/Fulltext/2017/11001/Successes_and_Lessons_Learned_From_Implementing.15.aspx
	· Louisiana Community Health Worker Workforce Study Committee Report: https://live-nachw.pantheonsite.io/wp-content/uploads/2020/06/Updated-CHW-Workforce-Study-Report-May-2020.pdf
Maine	· NASHP CHW Model: https://nashp.org/state-community-health-worker-models/
	· CDC 1305 and 1422 APR, Evaluation and Budget Reports
	· CHW Initiative of Maine website: http://www.mechw.org/
	· Sustainable Financing Models for CHW Services in Maine: https://commed.umassmed.edu/sites/default/files/publications/Sustainable%20Financing%20ME%20CHWs%20-%20UMass%20Report%20Nov%202016%20Final.pdf
	· MCD CHW Training Program: https://www.mcdph.org/chw
	State Innovation Model Round 2: https://innovation.cms.gov/files/reports/sim-designrd2-final.pdf
	· Maine Mobile Health Program: http://www.mainemobile.org/chw-core-competency-training/
Maryland	· NASHP CHW Model: https://nashp.org/state-community-health-worker-models/
	· CDC 1305 and 1422 APR, Evaluation and Budget Reports
	· Maryland Department of Health website: https://health.maryland.gov/mhhd/Pages/Community-Health-Worker.aspx
	· Maryland Workgroup on Workforce Development for CHWs Report: https://health.maryland.gov/mhhd/Documents/workgroup-on-workforce-development-for-community-health-workers-dhmh-and-mia-june-2015.pdf
	· University of Maryland CHW Training Institute: https://www.medschool.umaryland.edu/mahec/Community-Health-Worker-Training-Institute/
	· Maryland CHW Core Competencies: https://pophealth.health.maryland.gov/Community-Health-Workers/Documents/Maryland-CHW-Core-Competencies.pdf
	· Maryland CHW Certification Program: https://pophealth.health.maryland.gov/Community-Health-Workers/Pages/Certification-Program.aspx
	SIM Round 1 Final Evaluation Report: https://downloads.cms.gov/files/cmmi/SIM-Round1-ModelDesign-PreTest-EvaluationRpt_5_6_15.pdf
	· States Engage Community Health Workers to Combat COVID-19 and Health Inequities: https://www.nashp.org/states-engage-community-health-workers-to-combat-covid-19-and-health-inequities/
Massachusetts	· NASHP CHW Model: https://nashp.org/state-community-health-worker-models/
	· CDC 1305 and 1422 APR, Evaluation and Budget Reports
	· Office of CHWs in Massachusetts Department of Public Health website: https://www.mass.gov/community-health-workers
	· Massachusetts Association of CHWs website: https://machw.org/
	· Mas.gov Certification for CHWs webpage: https://www.mass.gov/service-details/certification-for-community-health-workers
	· Agency for Healthcare Research and Quality: https://innovations.ahrq.gov/profiles/state-legislation-supports-professional-development-community-health-workers-leading
	· CHWs in MA Policy Change article: https://www.ncbi.nlm.nih.gov/pmc/articles/PMC3222440/
	· CHWs in MA: https://archives.lib.state.ma.us/handle/2452/49271
	· MA CHW Survey Report: https://www.mass.gov/files/documents/2016/07/or/comm-health-workers-append.pdf
	· States Engage Community Health Workers to Combat COVID-19 and Health Inequities: https://www.nashp.org/states-engage-community-health-workers-to-combat-covid-19-and-health-inequities/
	· Other documents consulted: CDC CHW certification case study report (unpublished), CDC CHW SROI technical report (unpublished)
Michigan	· NASHP CHW Model: https://nashp.org/state-community-health-worker-models/
	· CDC 1305 and 1422 APR, Evaluation and Budget Reports
	· Michigan CHW Association website: https://www.michwa.org/
	· MHP Salud website: https://mhpsalud.org/community-health-workers-michigan/
	· MDHHS SIM webpage: https://www.michigan.gov/mdhhs/0,5885,7-339-71551_64491---,00.html
	· Michigan CHW Employer Surveys: https://www.michwa.org/chw-employer-surveys/
	· 2016 Michigan Health Plan Survey: https://www.michwa.org/wp-content/uploads/Michigan-Health-Plan-Survey-Report_10_14_16_FINAL.pdf
	SIM Round 1 Final Evaluation Report: https://downloads.cms.gov/files/cmmi/SIM-Round1-ModelDesign-PreTest-EvaluationRpt_5_6_15.pdf
	· Other documents consulted: CDC CHW SROI technical report (unpublished)
Minnesota	· NASHP CHW Model: https://nashp.org/state-community-health-worker-models/
	· CDC 1305 and 1422 APR, Evaluation and Budget Reports
	· Minnesota CHW Alliance website: http://mnchwalliance.org/
	· Minnesota CHW Peer Network: https://wellshareinternational.org/program/mnchwpeernetwork/
	· Minnesota Department of Health: https://www.health.state.mn.us/facilities/ruralhealth/emerging/chw/index.html
	· CMS State Innovation Model (SIM) Test Award – Minnesota: https://www.pcpcc.org/initiative/cms-state-innovation-model-sim-test-award-minnesota?language=en
	· Summary of Results from a Statewide Survey of CHWs in Minnesota: https://www.in.gov/dwd/files/Minnesota%20CHW%20Survey%20Results.pdf
	· Wellshare International website: https://wellshareinternational.org/program/mnchwpeernetwork/
	· The State of the Community Health Worker Field in Minnesota (2018): http://mnchwalliance.org/wp-content/uploads/2019/01/MNCHWA_State-of-the-CHW-Field_Dec_21_2018.pdf
	· The CHW role and deployment in a pandemic:https://mnchwalliance.org/wp-content/uploads/2020/05/CHW-Roles-in-Pandemic-4.23.20.pdf
	SIM Round 1 Final Evaluation Report: https://downloads.cms.gov/files/cmmi/SIM-Round1-ModelDesign-PreTest-EvaluationRpt_5_6_15.pdf
	State Innovation Model Round 2: https://innovation.cms.gov/files/reports/sim-designrd2-final.pdf
	· Other documents consulted: CDC CHW certification case study report (unpublished)
Mississippi	· NASHP CHW Model: https://nashp.org/state-community-health-worker-models/
	· CHW training/certification standards: https://www.astho.org/Public-Policy/Public-Health-Law/Scope-of-Practice/CHW-Certification-Standards/
Missouri	· NASHP CHW Model: https://nashp.org/state-community-health-worker-models/
	· CDC 1305 and 1422 APR, Evaluation and Budget Reports
	· Missouri Department of Health and Senior Services website: https://health.mo.gov/professionals/community-health-workers/
	· Kansas and Missouri CHW Partnership presentation: https://www.kcheartlandconference.com/uploads/1/0/7/0/107062959/ks-mo_chw_partnership.pdf
	· Level of Integration of CHWs in Missouri Health Systems paper: https://link.springer.com/article/10.1007/s10900-016-0294-3
	· Missouri Primary Care Association website: https://www.mo-pca.org/chw
	· Community Health Workers in Health-related Missouri Agencies: Role, Professional Development and Health Information Needs: https://files.eric.ed.gov/fulltext/EJ1156074.pdf
Montana	· NASHP CHW Model: https://nashp.org/state-community-health-worker-models/
	· CDC 1305 and 1422 APR, Evaluation and Budget Reports
	· NEMT AHEC Program: https://www.montanahealthnetwork.com/ahec-program-detail-17
	· CHWs (CHWs): Roles and Opportunities in Montana white paper: http://csimt.gov/wp-content/uploads/White-Paper-MT-Community-Health-Workers-03152016.pdf
	State Innovation Model Round 2: https://innovation.cms.gov/files/reports/sim-designrd2-final.pdf
	· Montana State University website: http://healthinfo.montana.edu/bhwet/chw/bulletin.html
Nebraska	· NASHP CHW Model: https://nashp.org/state-community-health-worker-models/
	· CDC 1305 and 1422 APR, Evaluation and Budget Reports
	· Nebraska Department of Health and Human Services website: http://dhhs.ne.gov/MCAH/CHW-Overview.pdf
	· Nebraska CHW Training: http://dhhs.ne.gov/Pages/Health-Navigation.aspx
	· CHW Employer Survey: Perspectives on CHW Workforce Development in the Midwest: https://digitalcommons.unl.edu/cgi/viewcontent.cgi?referer=&httpsredir=1&article=1186&context=commstudiespapers
	· Nebraska State Health Improvement Plan: https://embed.resultsscorecard.com/Result/Embed?id=9368&navigationCount=1
	· Development of Nebraska’s CHW Workforce: https://publichealthne.org/resources/Documents/CHW%20Policy%20Paper%20Final%204-7-15.pdf
	· Nebraska CHWs Statewide Assessment: http://dhhs.ne.gov/MCAH/CHW-Workforce-Assessment-Report.pdf
	· Nebraska CHW Workforce Training Study: http://dhhs.ne.gov/MCAH/CHW-Workforce-Training-Study-Report.pdf
Nevada	· NASHP CHW Model: https://nashp.org/state-community-health-worker-models/
	· Nevada CHW Association website: https://www.nvchwa.org/
	· Nevada Department of Health and Human Services: http://dpbh.nv.gov/Programs/CHW/Community_Health_Worker_-_Home/
	· Nevada Certification Board website: https://nevadacertboard.org/certified-community-health-workers/
	State Innovation Model Round 2 Final Report: https://innovation.cms.gov/files/reports/sim-designrd2-final.pdf
	Community health workers: Building a workforce in Nevada to reduce health disparities and increase access to health care
New Hampshire	· NASHP CHW Model: https://nashp.org/state-community-health-worker-models/
	· North Country Health Consortium website: https://www.nchcnh.org/AHEC.php?xpage=38
	· CHW Assessment (2017) (Northern region):https://www.nchcnh.org/images/NCHCuplds/2017_CHW_Needs_Assessment_Final.pdf
	· Southern New Hampshire AHEC website: https://www.snhahec.org/Community-Health-Workers.cfm
	State Innovation Model Round 2 Final Report: https://innovation.cms.gov/files/reports/sim-designrd2-final.pdf
	· ASTHO Learning Community presentation: https://www.astho.org/Programs/Clinical-to-Community-Connections/Documents/Developing-and-Defining-the-CHW-Workforce_Slide-deck/
New Jersey	· NASHP CHW Model: https://nashp.org/state-community-health-worker-models/
	· Rutgers CHW Training Program: https://smlr.rutgers.edu/content/community-health-worker-training-program
	· New Jersey CHW Program presentation: https://hiv.rutgers.edu/wp-content/uploads/2016/05/New-Jersey-Community-Health-Worker-Program-HPG-031318.pdf
	· CHWs in New Jersey: The Question of Certification – An Issue Brief: https://www.njhi.org/resource-list/community-health-workers-in-new-jersey-the-question-of-certification-an-issue-brief/
New Mexico	· NASHP CHW Model: https://nashp.org/state-community-health-worker-models/
	· United Way: New Mexico CHW Association webpage: https://www.centerfornonprofitexcellence.org/nonprofit-directory/nonprofit/3132
	· New Mexico Department of Health website: https://nmhealth.org/about/phd/pchb/ochw/
	· CHWs and Medicaid managed care in New Mexico: https://link.springer.com/article/10.1007/s10900-011-9484-1
	· Diffusion Of CHWs Within Medicaid Managed Care: A Strategy To Address Social Determinants Of Health: https://www.healthaffairs.org/do/10.1377/hblog20170725.061194/full/
	State Innovation Model Round 2 Final Report: https://innovation.cms.gov/files/reports/sim-designrd2-final.pdf
	· University of New Mexico Health Sciences website: https://hsc.unm.edu/community/chwi/
New York	· NASHP CHW Model: https://nashp.org/state-community-health-worker-models/
	· CDC 1305 and 1422 APR, Evaluation and Budget Reports
	· CHW Network of NYC: http://www.chwnetwork.org/
	· The New York State CHW Initiative Report: https://nyshealthfoundation.org/resource/the-new-york-state-community-health-worker-initiative/
	· Building a Consensus on Community Health Workers’ Scope of Practice: Lessons From New York: https://www.ncbi.nlm.nih.gov/pmc/articles/PMC3490670/
	· New York state Online Training for CHWs: https://www.health.ny.gov/community/adults/women/chw_training/
	· Workforce Integration of Peer and Community Health Worker Roles: https://www1.nyc.gov/assets/doh/downloads/pdf/peer/needs-based-toolkit.pdf
	· Peer and Community Health Worker Survey: https://hepfree.nyc/community-health-worker-survey-peer-community-health-workforce-consortium/
	· A Cohort Review Approach Evaluating Community Health Worker Programs in New York City, 2015–2017: https://www.cdc.gov/pcd/issues/2019/18_0623.htm
	· Launching a Neighborhood-based CHW Initiative: https://www1.nyc.gov/assets/doh/downloads/pdf/dpho/neighborhood-based-chw-iInitiative.pdf
North Carolina	· NASHP CHW Model: https://nashp.org/state-community-health-worker-models/
	· CDC 1305 and 1422 APR, Evaluation and Budget Reports
	· North Carolina Department of Health and Human Services website: https://www.ncdhhs.gov/divisions/office-rural-health/community-health-workers
	· CHWs in North Carolina report: https://files.nc.gov/ncdhhs/DHHS-CWH-Report-Web-7-18-18.pdf
	· North Carolina CHW survey: https://files.nc.gov/ncdhhs/North-Carolina-Community-Health-Worker-Workforce-Survey-Final-Report-7.24.17.pdf
	· Community Health Workers: An Integral Part of an Integrated Health Care Team: https://www.ncmedicaljournal.com/content/77/2/129
	· UNC Pembroke: https://www.uncp.edu/news/uncp-research-team-study-new-training-curriculum-community-health-workers
North Dakota	· NASHP CHW Model: https://nashp.org/state-community-health-worker-models/
	· Report on CHW Programs: http://chwcentral.org/report-community-health-worker-programs
Ohio	· NASHP CHW Model: https://nashp.org/state-community-health-worker-models/
	· CDC 1305 and 1422 APR, Evaluation and Budget Reports
	· Ohio Board of Nursing: https://nursing.ohio.gov/licensing-certification-ce/community-health-workers/
	· 2018 Ohio CHW Statewide Assessment: https://grc.osu.edu/sites/default/files/inline-files/CHW_Assessment_Key_Findings.pdf
	· Wright State University/Ohio CHW Association website: http://www.med.wright.edu/chc/programs/ochwa
	· Integrating CHWs into Ohio’s Care Teams: http://grc.osu.edu/sites/default/files/inline-files/CHWUCHANReportFinal_0.pdf
Oklahoma	· CDC CDC 1305 and 1422 APR, Evaluation and Budget Reports
	· Oklahoma State Department of Health: Health Workforce Subcommittee: https://www.ok.gov/health/Organization/Center_for_Health_Innovation_and_Effectiveness/Health_Workforce/index.html
	· Oklahoma State University: https://news.okstate.edu/articles/human-sciences/2020/community-health-workers-help-patients-implement-lifestyle-changes.html
	State Innovation Model Round 2 Final Report: https://innovation.cms.gov/files/reports/sim-designrd2-final.pdf
	· Oklahoma House Bill 3449 : http://www.oklegislature.gov/BillInfo.aspx?Bill=HB3449&Session=2000&Tab=0
Oregon	· NASHP CHW Model: https://nashp.org/state-community-health-worker-models/
	· CDC 1305 and 1422 APR, Evaluation and Budget Reports
	· Oregon CHW Association website: http://www.orchwa.org/
	· Oregon Health Authority website: https://www.oregon.gov/oha/OEI/Pages/THW-CHW.aspx
	· Oregon Statewide CHW Needs Assessment: https://www.oregon.gov/oha/OEI/Documents/2018-11-29_ORCHWA%20CHW%20Statewide%20Needs%20Assessment%20Report_FINAL.pdf
	· Coming Together to Address Coronavirus/COVID-19 and Care For Each Other: https://www.orchwa.org/resources/Documents/Coming-Together-to-Address-Coronavirus_COVID-19-and-Care-For-Each-Other.pdf [NO NEW DATA FOUND]
	· Oregon CHW Guide: https://www.orchwa.org/resources/Documents/ORCHWACHWGuide.pdf
	· Other documents consulted: CDC CHW certification case study report (unpublished)
Pennsylvania	· NASHP CHW Model: https://nashp.org/state-community-health-worker-models/
	· CDC 1305 and 1422 APR, Evaluation and Budget Reports
	· Examination of CHWs in Rural Pennsylvania: https://www.rural.palegislature.us/documents/reports/Community-Health-Workers-2017.pdf
	· Pennsylvania Office of Rural Health website: https://www.porh.psu.edu/certified-community-health-worker-credential-now-available-in-pennsylvania/
	· Jewish Healthcare Foundation website: https://www.jhf.org/news-blog-menu/entry/new-era-for-community-health-workers-begins-in-pa
	· Penn Center for CHWs: https://chw.upenn.edu/about/
	· Community Workers Lend Human Connection To COVID-19 Response: https://www.healthaffairs.org/doi/full/10.1377/hlthaff.2020.00836
	· Environmental Scan of Community Health Workers (CHWs) in Pennsylvania: https://www.livehealthypa.com/docs/default-source/chw/pa-environmental-scan-of-community-health-workers.pdf?sfvrsn=0
	State Innovation Model Round 2 Final Report: https://innovation.cms.gov/files/reports/sim-designrd2-final.pdf
	· Other documents consulted: CDC CHW certification case study report (unpublished)
Puerto Rico	· Migrant Clinician’s Network website: https://www.migrantclinician.org/blog/2017/apr/in-the-field-reaching-rural-chws-in-puerto-rico.html
	State Innovation Model Round 2 Final Report: https://innovation.cms.gov/files/reports/sim-designrd2-final.pdf
	· Puerto Rico’s Community Health Centers: Struggling to Recover in the Wake of Hurricane Maria: https://publichealth.gwu.edu/sites/default/files/downloads/GGRCHN/GG%3ARCHN%20Policy%20Issue%20Brief%20%2350%20FV.pdf
Rhode Island	· https://nashp.org/state-community-health-worker-models/
	· CDC 1305 and 1422 APR, Evaluation and Budget Reports
	· CHW Association of Rhode Island: http://chwari.org/
	· tate of Rhode Island Department of Health website: https://health.ri.gov/communities/about/workers/
	· Community Health Workers in Rhode Island: https://health.ri.gov/publications/reports/CommunityHealthWorkersInRhodeIsland.pdf
	· Rhode Island Certification Board: CHW Job Standards: https://health.ri.gov/materialbyothers/CommunityHealthWorkerJobAnalysisAndStandards.pdf
	· CHW Employment Survey: https://www.surveymonkey.com/r/TVDHBKT
	· Rhode Island Statewide Health Inventory Study report: https://health.ri.gov/publications/reports/2015HealthInventory.pdf
	· The Rhode Island 1115 Waiver Extension Request: http://www.eohhs.ri.gov/Portals/0/Uploads/Documents/1115Waiver/Proposed1115WaiverExtensionRequest032318.pdf
	· Community Health Workers in Rhode Island: A Study of a Growing Public Health Workforce: http://rimed.org/rimedicaljournal/2018/08/2018-08-40-health-dunklee.pdf
	SIM Round 1 Final Evaluation Report: https://downloads.cms.gov/files/cmmi/SIM-Round1-ModelDesign-PreTest-EvaluationRpt_5_6_15.pdf
	· Other documents consulted: CDC CHW certification case study report (unpublished)
South Carolina	· NASHP CHW Model: https://nashp.org/state-community-health-worker-models/
	· 1305 and 1422 APR, Evaluation and Budget Reports
	· South Carolina CHW Association website: https://scchwa.org/
	· University of South Carolina CHW Institute: https://www.sc.edu/study/colleges_schools/public_health/research/research_centers/chw/index.php
	· South Carolina Health and Human Services & Medicaid program presentation: https://www.scdhhs.gov/sites/default/files/SC%20Medicaid%20and%20the%20Community%20Health%20Worker%20Program.pdf
	· ASTHO Learning Community presentation: https://www.astho.org/Programs/Clinical-to-Community-Connections/Documents/Developing-and-Defining-the-CHW-Workforce_Slide-deck/
South Dakota	· NASHP CHW Model: https://nashp.org/state-community-health-worker-models/
	· South Dakota Department of Health website: https://doh.sd.gov/diseases/chronic/heartdisease/chw.aspx
	· South Dakota CHW Work Group: Summary& Recommendations: https://doh.sd.gov/documents/diseases/chronic/CHW_WorkgroupRecommendations.pdf
	· South Dakota Medicaid Department of Social Services: CHW Services in Medicaid: https://dss.sd.gov/docs/medicaid/providers/ProviderBulletins/2019/Community%20Health%20Worker%20Services.pdf
	· Community Health Worker Collaborative of South Dakota: https://chwsd.org/
Tennessee	· Meharry-Vanderbilt Alliance website: https://www.vumc.org/meharry-vanderbilt/community-health-worker-collaborative
	· 2018 Tennessee CHWs: A Statewide Forum report: https://www.vumc.org/meharry-vanderbilt/sites/default/files/CHW%20Forum%20-%20Proceedings%203%2012%2019.pdf
	· Tennessee CHW Statewide Survey Report: https://www.vumc.org/meharry-vanderbilt/sites/default/files/CHW%20Report_FINAL.pdf
Texas	· NASHP CHW Model: https://nashp.org/state-community-health-worker-models/
	· CDC 1305 and 1422 APR, Evaluation and Budget Reports
	· Texas Gulf Coast CHW/Promotores Association website: https://tgccpa.wordpress.com/
	· Texas Health and Human Services website: https://dshs.texas.gov/mch/chw/Community-Health-Workers_Program.aspx
	· CHW Evaluation Survey: https://www.in.gov/dwd/files/Texas%20CHW%20Survey%20Results%202015.pdf
	· Differences in Certification and the Effect on Team Climate Among Community Health Workers in Texas: https://www.ncbi.nlm.nih.gov/pubmed/29474253
	· University of Texas CHWs: https://sph.uth.edu/research/centers/ihp/community-health-workers/
	· Community Health Worker 2019 Annual Report: https://www.dshs.texas.gov/chw/reports.aspx
	· Other documents consulted: CDC CHW certification case study report (unpublished)
Utah	· NASHP CHW Model: https://nashp.org/state-community-health-worker-models/
	· CDC 1305 and 1422 APR, Evaluation and Budget Reports
	· Utah Public Health Association website: https://www.upha.org/get-involved/sections/chw/
	· Utah CHW Coalition Charter: https://choosehealth.utah.gov/documents/CHW/advisory-board/ut_chwc_charter_final_3-7-17.pdf
	· CHWs in Utah workforce assessment: https://gardner.utah.edu/wp-content/uploads/2015/08/UDOH_CHW_final_report.pdf
	· Driving Improvements in Utah’s Health Outcomes: the community health worker solution June: https://choosehealth.utah.gov/documents/CHW/lp_udoh_chw_white_paper_final_9-18.pdf
	· Utah CHW Coalition Timeline: https://choosehealth.utah.gov/documents/CHW/chw_fact_sheet_8-13-18.pdf
	SIM Round 1 Final Evaluation Report: https://downloads.cms.gov/files/cmmi/SIM-Round1-ModelDesign-PreTest-EvaluationRpt_5_6_15.pdf
	· Utah County Health Department launches COVID-19 project to serve underprivileged communities: https://www.heraldextra.com/news/local/utah-county-health-department-launches-covid-19-project-to-serve-underprivileged-communities/article_fd84a906-8c63-5fb2-abe7-4bd8e85518d7.html
Vermont	· NASHP CHW Model: https://nashp.org/state-community-health-worker-models/
	· Vermont Department of Health website: https://www.healthvermont.gov/systems/health-professionals/community-health-workers
	· A Cost Analysis of a CHW Program in Rural Vermont: https://www.ncbi.nlm.nih.gov/pmc/articles/PMC4602368/
	· Vermont CHWs Environmental Scan: https://www.healthvermont.gov/sites/default/files/documents/pdf/HPDP-CHWEnvironmentalScanReport.pdf
Virginia	· NASHP CHW Model: https://nashp.org/state-community-health-worker-models/
	· CDC 1305 and 1422 APR, Evaluation and Budget Reports
	· Virginia CHW Association: https://chwofva.com/
	· Virginia Certification Board website: https://www.vacertboard.org/
	· Final Report on the Status, Impact, and Utilization of Community Health Workers: https://rga.lis.virginia.gov/Published/2006/HD9
	· IPHI website: https://www.institutephi.org/our-work-in-action/community-health-worker-initiatives/chw-training-programs/
	· Virginia CHW Workforce Development Council: https://www.chwva.org/
Washington	· NASHP CHW Model: https://nashp.org/state-community-health-worker-models/
	· CDC 1305 and 1422 APR, Evaluation and Budget Reports
	· ASTHO Learning Community presentation: https://www.astho.org/Programs/Clinical-to-Community-Connections/Documents/Developing-and-Defining-the-CHW-Workforce_Slide-deck/
	· Washington State CHW Association website: https://waportal.org/partners/home/community-health-workers
	· Washington State Department of Health CHW Training: https://www.doh.wa.gov/ForPublicHealthandHealthcareProviders/PublicHealthSystemResourcesandServices/LocalHealthResourcesandTools/CommunityHealthWorkerTrainingSystem
	· Washington CHW Training Program Evaluation Report:
	· University of Washington report: https://depts.washington.edu/fammed/chws/wp-content/uploads/sites/5/2017/12/WA_Beh_Hlth_Profile_Community_Health_Workers_Dec_2017.pdf
	SIM Round 1 Final Evaluation Report: https://downloads.cms.gov/files/cmmi/SIM-Round1-ModelDesign-PreTest-EvaluationRpt_5_6_15.pdf
	· Other documents consulted: CDC CHW certification case study report (unpublished)
West Virginia	· NASHP CHW Model: https://nashp.org/state-community-health-worker-models/
	· West Virginia Center for Rural and Community Health: https://crch.wvsom.edu/cherp
	· Evaluation of a CHW training program in rural Applacia: https://crch.wvsom.edu/sites/crch.wvsom.edu/files/images/70-CHERP%20Level%201%20Activities%20Evaluation.pdf
	· An Emerging Model for Community Health Worker–Based Chronic Care Management for Patients With High Health Care Costs in Rural Appalachia: https://www.cdc.gov/Pcd/issues/2020/19_0316.htm
	· Evaluation of a CHW training program in rural Appalachia: https://crch.wvsom.edu/sites/crch.wvsom.edu/files/images/70-CHERP%20Level%201%20Activities%20Evaluation.pdf
	State Innovation Model Round 2: https://innovation.cms.gov/files/reports/sim-designrd2-final.pdf
	· An Emerging Model for Community Health Worker–Based Chronic Care Management for Patients With High Health Care Costs in Rural Appalachia: https://www.cdc.gov/Pcd/issues/2020/19_0316.htm
Wisconsin	· NASHP CHW Model: https://nashp.org/state-community-health-worker-models/
	· CDC 1305 and 1422 APR, Evaluation and Budget Reports
	· United Voice factsheet: https://cdn.ymaws.com/www.wpha.org/resource/resmgr/2016_Conference/2.4_CHWs_-_Ohly.pdf
	· Wisconsin CHW Network: https://www.wicomhealthfund.org/community-health-worker-network
	· Wisconsin Department of Health Services: https://www.dhs.wisconsin.gov/heart-disease/index.htm
	· The Wisconsin CHW Census: https://cdn.ymaws.com/www.wpha.org/resource/resmgr/2017/CHWs_in_WI_one_page_census_2.pdf
	· Wisconsin CHW Network Community Conversations Executive Summary: https://www.wichwnetwork.com/resources/Documents/WI%20CHW%20Community%20Conversations%20Executive%20Summary%202020.pdf
	· Wisconsin CHW Network and CHWs: Response to COVID19: https://www.wichwnetwork.com/resources/Documents/Chronic%20Disease%20Partner%20Webinar-%20WI%20CHW%20Network%20and%20CHWs%20respose%20to%20COVID19.pptx%20(1).pdf
	· Summer 2020 updates: https://mailchi.mp/7da059187de0/summer-newsletter-exciting-updates
Wyoming	· CDC 1305 and 1422 APR, Evaluation and Budget Reports
